# Supplementary material for: Rapid assembly of SARS-CoV-2 genomes reveals attenuation of the Omicron BA.1 variant through NSP6
Source: Nat Commun. 2023 Apr 21;14:2308. doi: 10.1038/s41467-023-37787-0 (PMC10120482; doi:10.1038/s41467-023-37787-0)
Supplement: Supplementary file 4 — Source Data file [file 41467_2023_37787_MOESM4_ESM.xlsx]

## Sheet: Fig. 1B
	Uncropped image of Fig. 1B gel

## Sheet: Fig. 1C
Each column is an independent cloning experiment
SARS-CoV-2 variant	WA1						Delta						Omicron
Number of colonies screened	15	8	3	3	3	15	8	12	3	8	3	3	4	8	4	3	15	9
Number of colonies with correct SARS-CoV-2 sequence	14	8	3	3	3	15	7	9	1	7	3	3	4	7	4	2	15	8
Cloning efficiency (%)	93.3333	100	100	100	100	100	87.5	75	33.3333	87.5	100	100	100	87.5	100	66.6667	100	88.8889

## Sheet: Fig. 1D
	Uncropped image of Fig. 1D gel

## Sheet: Fig. 1E
	Uncropped images of Fig. 1E gels

## Sheet: Fig. 2C
Vero TMPRSS2 cells
	Experiment #1		Patient Isolate		IVT		DNA
		24h	125000	285000	45000	150000	65000	55000
		48h	75000000	73000000	22000000	24000000	23500000	18000000
		72h	20000000	25000000	20000000	25000000	25500000	21500000
	Experiment #2		Patient Isolate		IVT		DNA
		24h	175000	185000	80000	55000	60000	95000
		48h	50000000	40000000	39000000	26500000	25500000	28000000
		72h	24000000	17500000	15500000	25000000	30000000	25500000
	Experiment #3		Delta isolate		pBAC Delta IVT		pBAC Delta DNA
		24h	240000	285000	96000	140800	98000	71500
		48h	47600000	30770000	38800000	32230000	18000000	18310000
		72h	20000000	18000000	22000000	18500000	27200000	29500000
		Average
			Patient Isolate			IVT			DNA
		24h	205000	180000	262500	97500	67500	118400	60000	77500	84750
		48h	74000000	45000000	39185000	23000000	32750000	35515000	20750000	26750000	18155000
		72h	22500000	20750000	19000000	22500000	20250000	20250000	23500000	27750000	28350000
Calu3 cells
	Experiment #1		Patient Isolate		IVT		DNA
		24h	100000	80000	160000	166667	120000	126666
		48h	2600000	2800000	1130000	1042000	1133333	1333333
		72h	2866667	2666667	1333333	1366667	1366667	1233333
	Experiment #2		Patient Isolate		IVT		DNA
		24h	80000	113000	121000	141000	170000	151000
		48h	1770000	2500000	1020000	1100000	1340000	1690000
		72h	2020000	2270000	1400000	1470000	1235000	1242000
	Experiment #3		Delta isolate		pBAC Delta IVT		pBAC Delta DNA
		24h	124930	93237	111000	123000	182000	193000
		48h	2030000	2790000	1200000	890000	1790000	1740000
		72h	2840000	2630000	1460000	1310000	1200000	1250000
		Average
			Patient Isolate			IVT			DNA
		24h	90000	96500	109084	163333	131000	117000	123333	160500	187500
		48h	2700000	2135000	2410000	1086000	1060000	1045000	1233333	1515000	1765000
		72h	2766667	2145000	2735000	1350000	1435000	1385000	1300000	1238500	1225000

## Sheet: Fig. 2D
	PFU/mL	Isolate			DNA			IVT
	Mouse1	410000	400000	420000	4660000	5000000	4400000	1170000	1080000	1200000
	Mouse2	5700000	5300000	4900000	5930000	6000000	6100000	666000	650000	683000
	Mouse3	6000000	6200000	5880000	4000000	4250000	3800000	2660000	2750000	2550000
	N gene/ng RNA	Isolate			DNA			IVT
	Mouse1	339146	172120	289790	1928338	1617727	1427253	165434	213435	185517
	Mouse2	364169	623794	587685	952999	765266	630312	8924460	7763450	7138126
	Mouse3	493377	392091	357493	1170384	833633	832233	6197790	4097066	4052459
	Average	Isolate			DNA			IVT
	PFU/mL	410000	5300000	6.02667e+06	4.68667e+06	6010000	4.01667e+06	1150000	666333	2.65333e+06
	N gene/ng RNA	267019	525216	414320	1.65777e+06	782859	945416	188128	7942012	4.78244e+06

## Sheet: Fig. 3C
	Exp1	Delta		Omicron-Delta		Dellta-Omicron S		Omicron
	24	3.13333e+06	3800000	25333	25666	17333	16000	3400	3300
	48	360000000	353000000	246000	240000	120000	123000	1.53333e+06	1400000
	72	2000000000	1966000000	1.33333e+06	1366000	280000000	253000000	3200000	5460000
	Exp2	Delta		Omicron-Delta		Dellta-Omicron S		Omicron
	24	2.73333e+06	2990000	18000	17000	13000	14333	16666.7	20000
	48	296000000	345000000	3.26667e+06	3400000	140667	152000	540000	600000
	72	1493000000	1450000000	3600000	3.33333e+06	1082000	1061333	40066666	42300000
	Exp3	Delta		Omicron-Delta		Dellta-Omicron S		Omicron
	24	1933000	1500000	36000	34000	12500	11333.3	3600	3466.67
	48	42000000	43333333	436666	440000	146000	133333	4600000	3500000
	72	1980000000	1900000000	1466000	1.66667e+06	160000000	10530000	5020000	5466000
	Exp4	Delta		Omicron-Delta		Dellta-Omicron S		Omicron
	24	2730000	2600000	28000	24000	15000	14000	19000	19333.3
	48	21000000	20000000	4466000	4800000	130000	120667	430000	440000
	72	1766000000	1800000000	2900000	2830000	76600000	74000000	3900000	3730000
	Average
		Delta				Omicron-Delta				Dellta-Omicron S				Omicron
	24	3.46667e+06	2.86167e+06	1716500	2665000	25499.5	17500	35000	26000	16666.5	13666.5	11916.7	14500	3350	18333.3	3533.33	19166.7
	48	356500000	320500000	4.26667e+07	20500000	243000	3.33333e+06	438333	4633000	121500	146334	139667	125334	1.46667e+06	570000	4050000	435000
	72	1983000000	1471500000	1940000000	1783000000	1.34967e+06	3.46667e+06	1.56633e+06	2865000	266500000	1.07167e+06	85265000	75300000	4330000	41183333	5243000	3815000

## Sheet: Fig. 3D
Triplicate qPCR runs per exp
	Exp1	Delta			Omicron-Delta			Dellta-Omicron S			Omicron
	24	4863548	5378800	5298863	21727.3	21203.7	18817.4	736408	732079	721928	260966	312818	312564
	48	49824882	44267353	43998206	51170.2	53498.5	51087.8	3417564	3681055	3621775	4600063	4160434	3618828
	72	31933599	29669077	31366060	2703432	2.78177e+06	2526615	46179442	47239282	36572412	10294270	9037617	9173450
	Exp2	Delta			Omicron-Delta			Dellta-Omicron S			Omicron
	24	4938329	4932833	4774273	705383	764166	718731	472588	421320	416705	167595	166497	146726
	48	56426231	53050438	47790483	5468903	5094442	5061847	164307	191848	199502	4514100	3914695	4257757
	72	30144562	30207576	31090756	3232354	3183500	2954771	19315935	18058761	16724000	19982289	17382527	16004816
	Exp3	Delta			Omicron-Delta			Dellta-Omicron S			Omicron
	24	1343764	1097958	1176857	96018.5	96128.6	70045.3	544400	342142	290975	832318	807389	838388
	48	105000000	97739324	96223979	13775627	1.40003e+07	12672539	892190	697611	727083	4737289	4626322	4411155
	72	53500140	40779762	43139036	597209	626943	612513	32029922	8901234	8777721	27371249	26908261	21129599
	Exp4	Delta			Omicron-Delta			Dellta-Omicron S			Omicron
	24	5200619	4403451	4317554	336935	342287	280548	242980	172625	249005	1004966	925080	853756
	48	89468392	99578429	92213681	22997721	19340921	23961997	469271	653728	658528	11445585	13682245	12014697
	72	34131338	24913577	26103538	23762708	22837428	28024574	31621466	9457897	9291665	64954825	58808042	47611128

## Sheet: Fig. 4C
		Exp1	Delta		Omicron
		0	88767	93451	27300	30592
		100	135333	133900	38020	39800
		300	171695	170980	56020	57800
		1000	248781	249762	77980	78365
		Exp2	Delta		Omicron
		0	106500	104320	31000	32865
		100	150500	149160	35988	36120
		300	157150	156976	70220	68930
		1000	196680	197893	86938	86346
		Exp3	Delta		Omicron
		0	99800	96541	29673	31000
		100	144200	143010	37145	37056
		300	164422	163912	62801	62884
		1000	222730	243450	82459	82199
		Average	Delta			Omicron
		0	91109	105410	98170.5	28946	31932.5	30336.5
		100	134616	149830	143605	38910	36054	37100.5
		300	171338	157063	164167	56910	69575	62842.5
		1000	249272	197286	233090	78172.5	86642	82329

## Sheet: Fig. 4D
Calu3 cells											VAT cells
	Exp1	Delta		Omicron								Exp1	Delta		Omicron
	0	832	899	285	255							0	97	108	49	60
	100	7635	7699	552	523							100	20483	21046	1002	957
	300	28931	29123	643	692							300	87346	87137	1200	1137
	1000	66952	67201	1400	1394							1000	414016	418317	6660	6730
	Exp2	Delta		Omicron								Exp2	Delta		Omicron
	0	427	449	222	243							0	74	60	50	76
	100	9348	9194	521	539							100	17672	16970	1161	1069
	300	25164	24960	701	687							300	91078	90489	1374	1401
	1000	65405	67420	1192	1099							1000	322232	320589	6158	6209
	Exp3	Delta		Omicron								Exp3	Delta		Omicron
	0	629	698	252	294							0	52	54	52	82
	100	8491	8596	536	674							100	23294	22963	1321	1249
	300	27047	28125	760	733							300	94811	93950	1287	1390
	1000	66178	66970	1608	1694							1000	505800	503770	5657	5792
	Average	Delta			Omicron							Average	Delta			Omicron
	0	865.5	438	663.5	270	232.5	273					0	102.5	67	53	54.5	63	67
	100	7667	9271	8543.5	537.5	530	605					100	20764.5	17321	23128.5	979.5	1115	1285
	300	29027	25062	27586	667.5	694	746.5					300	87241.5	90783.5	94380.5	1168.5	1387.5	1338.5
	1000	67076.5	66412.5	66574	1397	1145.5	1651					1000	416166	321410	504785	6695	6183.5	5724.5

[truncated: 14 more sheets: Fig. 4E, Fig. 4F, Fig. 4G, Fig. 5A, Fig. 5B, Fig. 5C, Fig. 5D, Fig. 5F, Fig. 5H, SuppFig. 3, SuppFig. 4, SuppFig. 5B, SuppFig. 6A, SuppFig. 6B]
